# Supplementary material for: Novel Nested-Seq Approach for SARS-CoV-2 Real-Time Epidemiology and In-Depth Mutational Profiling in Wastewater
Source: Int J Mol Sci. 2021 Aug 7;22(16):8498. doi: 10.3390/ijms22168498 (PMC8395163; doi:10.3390/ijms22168498)
Supplement: Supplementary file 1 [file ijms-22-08498-s001.zip]

Archive with 1 entries (1 files):
- ijms-1287131-supplementary.pdf
